# Supplementary material for: Time-Dependent Size and Shape Evolution of Gold and Europium Nanoparticles from a Bioproducing Microorganism, a Cyanobacterium: A Digitally Supported High-Resolution Image Analysis
Source: Nanomaterials (Basel). 2022 Dec 27;13(1):130. doi: 10.3390/nano13010130 (PMC9824745; doi:10.3390/nano13010130)
Supplement: Supplementary file 1 [file nanomaterials-13-00130-s001.zip]

Archive with 1 entries (1 files):
- nanomaterials-2109305-supplementary.pdf
